# Supplementary material for: Granzyme K initiates IL-6 and IL-8 release from epithelial cells by activating protease-activated receptor 2
Source: PLoS One. 2022 Jul 26;17(7):e0270584. doi: 10.1371/journal.pone.0270584 (PMC9321427; doi:10.1371/journal.pone.0270584)
Supplement: S1 Data — (XLSX) [file pone.0270584.s001.xlsx]

## Sheet: Fig 1
Fig 1A	GzmA					GzmB					GzmK					GzmA-AI					GzmK-AI
PAR1	20.76	14.21	10.25			11.54	13.62	9.54			100	100	100			-3.10089	-1.05682				8.6907	3.28736
PAR1mut	8.72	5.16	4.82			18.24	3.14	3.42			1.72	-3.64	2.83
Fig 1B	GzmA					GzmB					GzmK					GzmA-AI					GzmK-AI
PAR2	18.1	25.9	23.1	26.6	27.8						100	100	100	100	100	2.28416	5.50253				3.15016	-2.32345
PAR2mut	11.6	-0.3	-3.2								0.7	-0.1	0.1
PAR1 luciferase
	raw					standardise to GzmK-WT
run 1	PAR1 geno	A	B	K		PAR1 geno	A	B	K
	WT	1.959	1.089	9.436		WT	20.7609	11.5409	100
	mut	0.823	1.721	0.1623		mut	8.72192	18.2387	1.72001
run 2	PAR1 geno	A	B	K		PAR1 geno	A	B	K
	WT	3.193	3.061	22.47		WT	14.2101	13.6226	100
	mut	1.16	0.7057	-0.8171		mut	5.16244	3.14063	-3.6364
run 3	PAR1 geno	A	B	K		PAR1 geno	A	B	K
	WT	3.263	3.035	31.82		WT	10.2546	9.53803	100
	mut	1.535	1.087	0.8994		mut	4.82401	3.41609	2.82652
PAR2 luciferase
	raw					standardise to GzmK-WT
run 1	PAR2 geno	A	B	K		PAR2 geno	A	B	K
	WT	6.873		37.94		WT	18.1154		100
	mut	4.391		0.2653		mut	11.5735		0.699262
run 2	PAR2 geno	A	B	K		PAR2 geno	A	B	K
	WT	3.82		14.77		WT	25.8632		100
	mut	-0.0471		-0.1428		mut	-0.31889		-0.966825
run 3	PAR2 geno	A	B	K		PAR2 geno	A	B	K
	WT	6.43		27.83		WT	23.1046		100
	mut	-0.8804		0.2418		mut	-3.16349		0.868847
run 4	PAR2 geno	A	B	K		PAR2 geno	A	B	K
	WT	14		52.71		WT	26.5604		100
	mut					mut
run 5	PAR2 geno	A	B	K		PAR2 geno	A	B	K
	WT	8.067		29.02		WT	27.7981		100
	mut					mut

## Sheet: Fig 2
Fig 2B					Fig 2D
Buffer	GzmK	InGzmK	Trypsin		Buffer	GzmK	InGzmK	Vec.
0	1.10496	-2.12482	100.1		0	41.896	57.3867	100.079
-5.51895e-07	21.2975	14.9126	99.7908		-0.000236463	69.491	96.9193	99.9573
-0.000140651	1.50656	1.66962	99.9478		0.000186971	45.8045	83.5217	100

## Sheet: Fig 3
3A
KNRK	KNRK	KNRK-PAR2	KNRK-PAR2	KNRK-PAR2
Buffer	GzmK	GzmK	GzmK-AI	Trypsin
0	1.59972	65.1118	25.8551	20.7881
0	31.2745	54.809	23.433	20.8137
0	30.2582	83.9615	-9.605	92.919
1.0526e-06		60.5007	-3.57087	32.4355
3B
log [protease] (M)	GzmK			Trypsin
-7	71652.6	58248.9	63693.9	73235.3	62480.4	36011.7
-8	28221.7	59247	38538.9	44629.4	57684.3	45546.8
-9	5377.42	4722.16	3077.96	55546.6	23425.6	21262.5
-10	10631.9	20289.8	4639.06	32029.6	267.195	884.178
-11	36177	3099.35	1135.09	2239.88	34831.1	2272.38
3C
media	GzmA	GzmK	Trypsin
0.00139855	-0.00468982	0.0359808	0.0462318
-0.00103344	0.00196465	0.0552393	0.091046
0.00102785	-0.00249345	0.0223435	0.0314096
-0.00148234	-0.00132855	0.0243656	0.0921987
3D
	GzmK			GzmK-AI
WT PAR2	0.0269071	0.0219393	0.0337571	-0.00515785	-0.00101025	0.00177323
PAR2 Arg36Ala	0.000366716	0.00727425	0.00536684	-0.00605601	0.00183633	-0.0024651

## Sheet: Fig 4
Fig 4A (PAR1 Ca response)																										Fig 4B (PAR2 Ca response)
	Buffer						10-7 M TFLLR						10-6 M TFLLR						10-6 M ATP								Buffer						10-7 M SLIGKV						10-6 MSLIGKV						10-6 M ATP
0.7088	0.136775	-0.83	-0.3555	-0.814525	-0.534375	0.3484	-0.3254	0.88245	0.19735	-0.038225	0.127775	-0.801575	-0.648325	0.16215	-0.6752	-0.82715	0.0632	-0.593475	-0.434575	0.218975	-0.29735	-0.46285	-0.129575	0.27195		0.7088	-0.9117	-0.583625	0.12695	0.49115	0.09795	-0.2847	-1.226	0.06775	-0.081225	-0.46775	0.25695	-1.3984	0.42145	-0.3072	-0.5542	0.3867	-0.193725	-0.25465	0.395375	-0.359875	-0.078025	0.562575	-0.744
2.009	-0.062025	-0.394	-0.2783	-0.281325	-0.231575	0.1078	-0.1382	0.42925	-0.30945	-0.004425	-0.130825	-0.214775	-0.427125	0.47095	-0.8382	-0.59175	-0.1444	0.008325	-0.329975	0.184975	-0.32415	-0.52525	-0.338575	0.39575		2.009	-0.0927	0.221775	0.03175	0.40835	0.30635	-0.0489	-0.8008	-0.05445	-0.138625	-0.24935	0.28055	-1.021	0.38345	-0.2042	-0.1516	0.3123	-0.318325	-0.72045	0.261375	-0.054075	-0.034025	0.348775	-0.7734
3.4604	-0.198025	-0.1578	-0.3937	0.182475	-0.314575	-0.2044	-0.3996	0.48585	-0.06725	-0.194825	-0.163025	0.032025	0.109875	0.56255	-0.6918	-0.22315	-0.1076	0.049925	-0.163575	-0.548225	-0.10575	-0.35065	-0.164775	0.01675		3.4604	-0.0781	0.462375	-0.24925	0.36235	0.26995	-0.4083	-0.5406	0.14095	-0.094225	-0.24595	0.22295	-0.6294	0.42705	-0.4156	-0.2318	-0.1903	-0.020725	-0.60525	-0.219825	-0.482475	0.445975	-0.207225	-0.458
4.8218	-0.428625	0.2448	-0.1097	0.069275	0.127025	-0.298	-0.4512	-0.29255	0.68115	0.058975	-0.175425	0.101825	0.177675	0.50935	-0.1394	-0.05655	-0.5454	0.439725	0.108425	0.135775	-0.33435	0.34135	-0.245975	-0.08985		4.8218	0.2397	0.125975	0.12915	-0.17085	0.22195	-0.2741	-0.1326	0.21615	0.036175	0.19425	0.14375	0.0528	0.07745	0.1998	-0.391	-0.5613	-0.084125	-0.39945	-0.158825	-0.253475	0.208975	-0.594625	-0.2022
6.3232	-0.091425	0.3268	-0.0019	0.408075	0.622625	-0.1542	0.081	-0.69755	0.16815	0.404975	0.012975	0.034025	0.182275	0.18495	0.2658	0.12925	-0.285	0.264125	0.155625	-0.333025	0.04905	0.34875	-0.015375	-0.36025		6.3232	0.2785	-0.255625	-0.06745	-0.30525	0.25155	0.1017	0.4394	-0.25265	-0.022225	-0.06915	-0.09305	0.3144	-0.42055	0.5156	-0.458	-0.3871	0.098875	0.27915	-0.079625	-0.095675	0.031975	-0.442825	0.1254
7.8246	-0.202625	0.3258	0.5723	0.251275	0.434825	-0.1412	0.0356	-0.35035	-0.49885	0.284975	-0.043825	0.500825	0.263675	-0.35825	0.356	0.71585	-0.0942	0.188725	0.129625	0.026775	0.30885	0.20955	0.246825	-0.27065		7.8246	0.1497	0.217375	-0.08285	-0.26045	-0.33145	0.4859	0.7296	-0.12865	0.259375	-0.09795	-0.21765	0.703	-0.54275	-0.0802	0.4282	-0.2625	0.198875	0.79515	-0.087025	0.370925	-0.185025	-0.062225	0.314
9.3376	0.422975	0.1968	0.4401	0.212075	0.010825	0.0368	0.5298	-0.02975	0.04375	-0.098225	0.138375	0.132425	0.282875	-0.64805	0.7158	0.44445	0.2884	-0.091675	0.094225	-0.130425	0.09745	-0.10325	0.415825	-0.32545		9.3376	0.1163	-0.033025	0.10015	-0.09725	-0.68125	0.1767	0.6312	0.06535	0.262775	0.30185	-0.31865	0.7886	-0.17375	0.0152	0.3874	0.2149	0.358275	0.56655	-0.367425	0.348725	-0.102225	-0.114425	0.6294
10.9078	0.422975	0.2876	0.1267	-0.027325	-0.114775	0.3048	0.668	-0.42735	-0.21485	-0.413225	0.233975	0.215225	0.059075	-0.88365	1.007	0.40905	0.825	-0.265675	0.440225	0.445175	0.60625	0.54235	0.231625	0.36175		10.9078	0.2983	-0.155225	0.01155	-0.42805	-0.13505	0.2517	0.8998	-0.05445	-0.222025	0.63405	-0.27485	1.19	-0.17235	0.2766	0.971	0.4873	-0.039125	0.33895	0.255975	0.525925	-0.287625	0.509975	1.1088
12.4092	0.583775	-0.1074	-0.2405	0.728075	-0.373375	1.0982	0.9482	-0.73435	-0.38005	-0.649025	0.499175	0.770225	0.374075	-1.61085	0.4584	0.52985	1.194	-0.091075	0.520025	-0.012625	0.91825	0.29095	0.308425	0.38295		12.4092	0.0225	-0.070225	-0.27305	-0.02305	-0.28165	-0.2491	0.6728	0.33995	-0.046225	0.37125	-0.22025	1.138	0.32025	0.2348	0.9042	0.7497	0.220875	0.58575	0.330775	0.426325	-0.237025	0.921175	0.9416
13.9108	0.007175	-0.0872	0.0481	1.00048	-0.186775	0.7806	1.1004	-0.72415	0.13375	-1.02222	0.781975	0.625625	0.732275	-1.42085	-0.1516	0.35145	1.0328	0.163525	0.655025	-0.023425	0.77785	0.39555	0.714225	0.53215		13.9108	0.1869	-0.009225	-0.06825	0.07475	-0.52265	-0.3949	0.3406	0.71715	0.277575	0.78425	-0.13505	1.878	0.60345	0.0836	1.2728	0.7647	-0.060725	-0.24945	0.395975	0.591325	0.309175	0.466775	0.6188
15.412	0.510775	-0.2194	-0.8775	1.01947	0.067225	0.836	-1.228	-1.00795	0.70895	-0.735025	0.970575	0.843425	1.14847	0.23135	1.0238	1.44005	2.3626	0.476325	-2.61218	-0.368825	2.97705	1.54955	3.26322	3.59035		15.412	0.2551	-0.146425	0.23775	-0.07205	0.50035	-0.8343	1.2058	0.79935	0.071375	1.03945	0.04155	1.2456	1.24005	1.6784	1.1076	0.8957	0.305675	1.06315	2.04018	1.45812	3.37818	2.58038	4.4098
16.9134	-0.066225	-0.5786	-0.7945	0.500675	1.41702	2.2186	-3.0744	-3.79475	1.94355	-0.403425	0.949975	0.837025	1.62227	0.34635	2.132	2.41225	3.3794	0.154525	2.52862	1.19978	3.92885	9.30915	11.9834	9.63035		16.9134	1.7191	0.889975	2.42995	1.46015	0.81135	-0.1207	1.9758	0.29195	1.34478	2.08405	0.10195	2.2678	1.53305	2.6434	2.1054	0.3111	1.63247	2.70295	10.1678	9.66232	10.478	8.49837	10.5938
18.4152	-0.554425	-1.4188	-0.3821	0.426675	3.14262	3.1674	-4.947	-6.17155	3.07835	0.083975	1.08377	0.666025	1.66867	1.34535	3.4766	4.07245	4.648	-0.654475	10.9658	10.9548	6.35445	22.7251	27.833	24.0909		18.4152	3.3741	2.07057	4.94115	3.43855	1.20175	-0.3737	1.6258	-0.32285	2.66978	2.11205	0.10055	3.5906	1.55665	3.1634	1.6178	0.4925	2.75568	4.63375	24.1184	24.3215	25.6006	22.6136	24.9342
19.9168	-1.64043	-2.1924	0.1031	-0.223325	4.39562	4.022	-6.6632	-8.08155	4.14855	0.182975	0.706975	-0.020175	1.46568	2.92715	6.5028	6.47645	6.247	-0.830475	20.6062	22.4312	10.184	37.9644	45.4528	41.8909		19.9168	5.6429	3.51898	6.32175	4.75195	2.31875	-0.2379	1.4756	-1.20085	3.34618	2.65605	0.04155	4.4802	1.98105	4.7626	2.1348	0.4469	3.65468	6.58515	38.5258	40.2809	42.4368	39.2458	30.995
21.4898	-2.06462	-3.1264	-0.3119	-0.748925	5.55623	5.3978	-9.9954	-10.8521	5.55615	0.605575	0.322975	-0.018975	1.38728	4.81875	10.9812	10.1976	8.743	0.287325	29.7426	33.189	16.059	53.8832	63.3802	59.1328		21.4898	7.4061	4.09778	7.11735	5.87835	2.63535	-0.1141	1.1646	-1.88045	3.96278	2.86505	0.09055	5.1852	5.52305	9.3362	4.7008	3.2977	4.32148	11.0993	52.47	55.2585	58.9548	55.5586	41.4943
22.9096	-2.99722	-3.9418	0.3783	-1.02212	7.23843	7.001	-10.2552	-12.8683	6.39075	0.155375	0.426375	-0.788175	1.02747	6.34475	14.853	14.1786	11.0108	3.34932	41.9	43.0288	22.3016	68.168	78.1114	72.8585		22.9096	9.3503	4.58897	8.03435	7.74835	2.84875	-0.1863	-0.227	-2.73165	4.64578	3.01545	-0.05925	7.1412	12.8641	16.1902	10.8292	9.5019	4.28927	17.2021	64.7898	69.0777	71.7256	69.0932
24.411	-3.66202	-4.4544	0.3265	-0.604725	7.49522	7.3656	-10.9522	-12.5296	5.80335	0.424175	0.489175	0.074025	1.04808	9.80755	20.599	19.9945	15.2358	8.93032	46.0864	51.8566	31.5228	75.6107	86.223	83.8829		24.411	9.4703	4.01837	7.24255	7.74255	3.10255	-1.0123	-0.9056	-2.74685	4.66418	2.39045	-0.09285	7.1744	23.4828	26.214	19.7952	20.0571	4.65787	26.4083	70.0888	75.1843	80.2936	78.33
25.9292	-3.85783	-4.4062	0.2143	-1.10593	7.19663	8.2544	-11.1822	-11.9489	6.20095	0.965975	0.353575	0.443825	1.39888	13.2181	26.5026	26.3437	19.1002	16.0279	46.7344	52.1506	39.2983	76.5173	86.9828	85.7886		25.9292	9.7605	3.61937	6.01915	7.18075	3.41995	-0.6843	-0.8418	-2.68225	3.51958	2.81225	0.01495	6.993	35.5932	38.4494	32.667	32.5909	7.13588	36.8443	69.7048	75.2785	80.9618	79.12	81.4987
27.4142	-4.10182	-4.2124	0.0927	-1.66993	7.29622	8.3778	-11.9612	-11.4345	6.26135	1.03497	0.444375	0.584425	1.65267	16.676	32.4244	31.887	23.507	22.5627	46.3386	51.925	46.4215	76.6981	86.614	84.8107		27.4142	9.7417	3.15477	5.94335	6.97655	3.30155	-1.0959	-0.478	-2.50925	2.82298	3.46745	-0.02185	7.47	48.2599	50.6794	45.9764	46.6191	10.9531	48.8762	69.1234	74.4393	80.0822	78.106	81.4987
28.9856	-4.09042	-3.9206	0.2419	-1.06052	7.06102	8.406	-11.3002	-10.653	6.41655	0.859975	0.661575	1.03642	1.33708	19.3402	36.7574	36.4153	27.6064	28.1341	46.2018	52.5192	51.6562	75.8569	86.046	84.5332		28.9856	9.8471	3.00197	6.39175	7.06555	3.89435	-1.1165	0.0198	-2.44805	2.13598	3.80085	-0.11765	7.3222	57.5264	60.1224	56.6506	58.7387	16.5375	59.459	69.3354	74.1299	79.3564	78.4298	81.4987
30.4872	-4.59603	-3.6344	0.6421	-0.484325	7.14243	8.454	-10.749	-10.4741	6.59615	1.22358	0.408175	1.35862	1.93007	20.6613	40.0858	39.7047	30.428	32.2863	46.5582	53.2954	54.6613	75.4326	86.0514	85.376		30.4872	9.1591	3.26797	6.35815	7.02515	3.53175	-1.3243	0.2006	-2.05905	1.02697	3.52605	0.02375	7.42	61.6356	65.101	63.0278	66.9119	23.3819	65.8546	68.7018	73.5585	79.8886	78.1166
31.9888	-4.54542	-3.363	0.9765	-0.058925	7.37082	8.3972	-10.3668	-10.1045	6.70955	1.57777	0.581575	1.44322	1.95148	20.8835	41.1172	41.2777	31.746	34.0879	46.1246	53.6824	56.376	75.2173	86.6706	85.6519		31.9888	8.4137	3.69577	6.20055	6.97735	3.57615	-0.5241	0.3494	-2.06645	-0.407225	3.97045	-0.00825	8.0072	61.4023	66.3906	65.2318	70.0811	29.0697	68.6955	69.1212	73.7875	80.2252	78.5838
33.4904	-4.84042	-2.9558	1.3523	0.276075	7.36723	8.1672	-10.5514	-10.2964	6.44675	0.752775	0.758975	1.27402	2.09967	19.9062	41.3262	41.1125	32.3812	34.8643	45.4086	53.9362	58.2469	74.7759	86.309	85.9263		33.4904	7.8283	3.55077	6.53675	7.30975	3.38415	-0.2601	0.9184	-1.69105	-0.067625	3.99505	-0.12425	8.1592	58.7304	64.8712	63.889	69.3089	32.9979	67.5502	68.0486	73.2803	79.929	78.3012
34.9916	-4.74083	-2.6868	1.8161	0.972475	7.13342	8.4138	-10.2612	-10.2408	6.76035	0.879575	1.38037	1.27022	2.23767	18.88	40.1924	40.4117	32.4594	34.1233	44.8762	53.4578	59.4823	73.4511	85.5014	85.7262		34.9916	7.3743	3.31718	6.85755	7.81895	3.02715	0.3391	1.6626	-1.46325	-0.177025	3.78805	-0.03405	8.679	54.0947	60.6432	59.4258	65.7931	34.9563	63.3466	66.9958	72.9593	79.3268	78.1064	78.9425
36.483	-5.17323	-2.1584	1.8561	0.516475	7.45883	9.312	-9.8064	-10.2493	6.21175	0.703975	1.50418	0.807825	2.55068	17.0966	38.504	38.4708	31.0794	32.8839	44.2702	52.4546	60.6365	72.8765	84.092	84.9715		36.483	6.4529	3.76397	6.80155	8.49395	3.14975	0.7673	1.8754	-1.24045	-0.185425	4.16565	0.10475	9.5596	49.09	55.3394	54.7294	60.4449	35.6149	57.8396	65.3584	71.6287	78.6434	76.9484
37.9958	-4.88242	-1.8798	1.8965	0.397275	6.73283	10.01	-9.628	-9.72315	6.02275	0.649575	1.79537	0.816825	2.40048	14.8038	36.4132	35.7989	29.7902	30.6251	43.526	52.2412	61.6698	72.1338	82.9158	83.1971		37.9958	6.5563	3.98917	6.78155	8.30055	3.38595	0.9937	2.7496	-1.23645	0.210775	4.68645	0.06635	10.0438	44.5468	50.499	49.3694	55.1179	35.1289	53.0348	64.3874	71.2515	76.762	75.6406	77.5383
39.5418	-5.16402	-1.1896	1.9437	0.059675	6.65022	9.9714	-9.6414	-9.45595	6.16735	0.454375	1.73178	0.799025	2.42948	12.7986	34.3422	32.4997	27.4658	28.0371	43.3792	51.1874	63.1354	71.1204	81.298	81.8257		39.5418	7.0017	3.76457	6.33575	7.98135	3.76135	0.3591	2.9352	-0.82425	0.496775	4.72325	0.08455	10.1142	41.1489	45.5788	43.8776	49.8945	34.2893	47.5697	62.9042	70.2975	75.365	74.135	76.4045
40.9978	-5.24282	-0.8946	2.1023	-0.080525	6.33483	10.05	-8.9752	-8.79635	6.01955	1.11177	1.76038	0.812825	2.27867	10.9787	31.114	30.0597	24.9124	24.9279	42.8896	50.665	62.9545	70.2203	80.7614	80.9804		40.9978	7.0273	3.80437	6.33515	7.54515	3.42395	0.3297	2.8528	-0.50425	0.535175	4.60205	0.10375	10.8614	37.1677	41.8308	39.0352	46.1669	32.9885	44.3606	62.2902	69.7187	74.6404	73.4128	75.96
42.499	-5.43722	-0.2936	1.6091	-0.059125	6.59143	10.0058	-8.927	-8.70495	5.19375	0.847375	1.43697	1.06882	2.33128	8.67395	28.3142	26.6815	21.8466	22.5401	42.045	49.5298	62.7899	69.9707	79.7594	79.5855		42.499	7.0293	4.09957	6.45855	7.21175	3.44515	0.5321	2.7986	-0.22185	0.756975	4.83005	0.02955	10.793	33.9849	39.211	36.2326	43.2187	32.1475	41.5074	61.2134	67.7733	73.471	71.6344	74.7288
43.9906	-5.25403	0.005	2.0211	0.327075	6.19862	9.7082	-8.8888	-8.30855	5.29255	1.04838	1.15397	1.12643	2.49447	6.45715	25.3324	23.8737	19.3778	19.1865	41.1836	48.8928	62.4124	68.96	79.2554	78.7489		43.9906	7.3761	4.25338	6.27995	5.60675	2.94715	0.1827	3.1864	0.16635	1.23838	4.61125	-0.02045	11.1026	31.5155	37.3502	33.4408	40.6321	31.0533	39.3738	60.101	66.6347	72.1174	70.208	73.605
45.4924	-5.46462	0.405	1.8065	0.689675	6.11583	8.4332	-8.8162	-8.76875	5.39595	1.02537	0.890175	1.32102	2.73848	4.20315	21.6992	20.8831	16.0168	15.8071	40.4794	48.221	62.2345	68.4691	78.4192	78.3381		45.4924	7.1571	4.06198	6.05375	4.27795	3.44475	0.8241	3.3204	0.50175	1.45178	4.63465	-0.07725	10.8716	29.7784	35.857	31.751	38.7893	30.0681	37.3362	59.4028	65.3141	71.2506	69.4768	72.4316
47.0438	-5.77623	0.807	1.5163	1.10688	5.74263	7.7874	-8.5004	-9.49075	5.36375	1.09197	1.17718	1.04862	2.68308	2.25515	17.8636	18.1278	13.4496	12.9591	39.6406	48.2634	60.9293	67.7251	77.2792	77.971		47.0438	7.2939	4.21537	6.23295	3.45855	3.77975	1.2455	3.3872	0.28555	2.20038	4.66085	-0.07185	10.882	27.6285	35.384	30.7108	37.6607	29.6221	35.6591	59.183	64.2729	70.3142	68.852	72.387
48.545	-5.42643	1.2198	1.4387	1.14847	6.07442	7.14	-8.4282	-10.0191	5.54255	1.24978	1.20798	1.67762	2.87507	0.25155	15.1998	14.9148	11.173	10.2671	39.1716	47.498	60.9519	67.0941	76.402	77.159		48.545	7.0767	4.34598	5.77735	2.86775	4.58735	1.0711	3.6194	0.43535	2.56058	5.11365	-0.06345	10.7806	26.8495	33.502	29.5244	36.4063	29.7069	33.8798	58.5732	62.9379	69.5542	68.1224	72.1244
50.0376	-5.22243	1.5116	1.4859	1.46968	5.97283	6.9932	-8.311	-10.3192	5.53075	1.56218	1.68637	1.69402	3.04968	-0.99925	12.2884	12.7231	8.6964	7.23273	38.7292	47.2892	60.7216	65.7143	76.0906	76.6974		50.0376	7.2053	4.50938	5.50715	2.05575	5.00655	0.5679	3.813	0.56615	2.90178	4.89965	-0.07985	10.8048	26.2984	32.534	28.4658	34.9423	29.9461	33.1056	57.735	62.5037	68.8706	68.307	71.8116
51.5384	-5.45143	1.8584	1.1427	1.43908	6.78303	5.9718	-8.4208	-11.025	5.62495	1.59137	2.35977	1.92302	3.58387	-1.99265	9.4804	10.5184	7.22	5.00572	38.6638	46.5658	60.4749	64.8445	74.9628	76.2468		51.5384	6.9377	4.43318	5.35195	2.39195	4.84395	0.7993	4.1164	0.82075	3.18458	5.16805	-0.00885	10.3532	25.3843	31.7144	27.5354	34.1819	30.8049	32.2156	57.0574	61.8855	68.3218	68.0636	71.5654
53.0398	-5.08502	2.0624	1.1051	1.28107	6.62103	6.3456	-8.455	-10.881	5.15535	1.96277	2.84998	1.90783	3.52208	-2.87765	7.8218	8.71405	5.856	3.52873	38.499	45.6224	59.176	63.3766	74.1456	76.0024		53.0398	6.8569	4.37078	5.62695	2.40295	3.97275	0.2813	4.3474	1.00675	3.89038	5.17865	0.06915	10.394	24.2537	30.4166	26.7286	33.3297	31.7021	31.0188	56.4464	61.3941	68.1058	67.1112	71.7262
54.5414	-4.75742	2.2038	1.5837	1.11468	6.63802	5.7488	-8.5324	-10.4488	5.10895	2.14597	2.67678	1.60262	3.28947	-3.95625	6.5792	7.24865	4.315	1.84892	37.5048	44.9374	59.1814	63.1561	73.9972	76.1017		54.5414	6.7337	4.61637	5.74955	2.81295	3.28255	0.1753	5.0816	1.22815	3.24978	5.20805	0.16235	10.535	22.8244	28.7822	25.9974	32.0865	32.4817	31.0888	55.2342	61.3171	67.1506	66.7374	70.6854
56.0426	-4.49482	2.6848	1.2025	1.77668	6.45803	5.3962	-8.9144	-10.3742	4.99055	2.19897	2.50957	0.908025	3.07088	-4.35525	5.6584	6.23805	3.175	0.079325	37.5906	44.5174	58.2724	62.4323	73.7472	75.2041		56.0426	6.8321	4.79157	6.14615	2.76615	2.77755	0.6531	5.0124	1.38375	3.10858	5.14665	0.12175	10.5706	21.5965	27.4672	25.592	31.1963	33.4059	30.5465	55.03	61.1851	66.7148	66.7364	70.4704
57.5934	-4.24582	2.965	1.3691	1.65027	6.74803	4.6496	-8.9402	-10.9212	5.40135	2.17817	1.70398	0.666425	2.84428	-5.34405	4.4286	5.05745	2.4884	-0.699475	37.3248	44.0048	57.9318	62.6067	73.3018	75.055		57.5934	6.4773	4.45777	6.31135	2.73035	1.69315	1.2539	4.6622	1.44295	3.58858	5.51705	0.16315	10.5416	20.3327	26.1064	24.7712	30.7699	33.7077	29.476	55.1478	60.7191	66.7954	66.0236	70.0882
59.0458	-4.09922	3.437	1.3875	1.26408	5.70803	4.6648	-8.5816	-10.7829	4.90695	2.14898	1.62037	0.568825	2.49187	-6.22425	3.6194	4.60065	1.2446	-1.56288	37.246	43.7494	57.568	61.9265	72.4924	74.6658		59.0458	6.6505	4.63218	6.36655	2.52115	1.95135	0.3799	4.189	0.87395	3.82477	5.39465	0.04915	10.6922	19.1858	24.2672	24.04	30.1791	33.8327	28.4944	55.0916	60.8969	66.8378	65.0192	70.4354
60.5482	-3.99463	4.3704	1.6277	1.36027	4.77782	4.3068	-8.6926	-11.0465	5.37095	2.21157	1.50057	0.425225	2.48647	-6.53305	2.9138	4.01705	0.3976	-2.44747	36.8816	43.5978	57.6005	61.7925	72.5764	74.4518		60.5482	6.6879	4.96638	6.20375	2.91615	2.56735	0.5255	3.8612	0.82035	3.94597	5.13285	0.02235	10.453	17.8606	22.8348	22.8	28.9235	33.4781	27.8535	54.6466	61.1769	66.3514	65.118	70.2768
62.0504	-4.04702	4.576	1.3829	1.22608	4.58863	3.9802	-8.8196	-11.3849	5.15215	1.88958	1.57878	0.341825	2.90707	-6.80245	2.354	2.93565	-0.3254	-2.83827	37.3462	43.3978	57.2604	61.2152	71.6538	74.0806		62.0504	6.4341	4.76757	6.36535	2.54615	2.24275	0.3397	3.4866	1.01035	4.74317	5.01725	0.01855	10.0732	17.4672	21.1022	21.8316	28.4729	32.8705	26.6811	54.7122	60.9459	66.3744	64.879	70.4382
63.5402	-4.39123	5.0048	1.3945	1.09088	4.14042	4.3842	-8.4268	-11.6682	4.92595	1.48558	1.67417	0.577825	3.39628	-6.94085	1.8638	1.99165	-0.7878	-2.84488	36.653	43.035	57.0772	61.2888	71.6686	74.3568		63.5402	6.7553	4.33978	6.37235	2.07995	2.12035	-0.4571	3.747	0.53495	5.23578	4.70365	0.05555	9.0918	16.6389	20.3278	20.6754	27.4953	32.1239	26.6178	54.5082	60.0449	65.5044	63.9846	69.5876
65.092	-4.37662	5.1792	1.5579	0.947475	3.19382	4.0382	-8.5034	-11.6744	4.32095	1.47998	1.89437	0.615225	3.46327	-6.94845	1.6792	1.53525	-0.8034	-3.31427	36.7262	42.8716	56.5868	60.7439	70.967	74.3516		65.092	6.7543	4.28357	6.55955	2.04975	2.80935	-1.0913	3.7914	0.48755	5.13957	4.29425	0.17635	8.6796	15.6569	18.7438	19.743	26.6267	31.5263	26.5206	53.8314	59.8281	65.0334	63.7894	69.2148
66.5934	-4.12462	5.2542	1.7697	1.74828	2.78963	3.6118	-8.6076	-11.7668	4.65915	1.47677	1.68358	0.843625	3.47607	-6.80165	1.5466	0.77885	-0.7182	-3.67168	36.7256	42.7986	56.2719	60.7403	71.0064	74.314		66.5934	6.6593	3.62378	6.67015	1.82215	2.91675	-0.5215	3.5328	0.56435	5.31478	4.26545	0.20495	7.8246	14.9474	17.6646	18.8114	25.7253	31.2889	26.4083	54.0192	59.3357	63.8814	63.4678	68.2606
68.095	-4.23343	4.8174	1.7479	1.51287	3.02402	3.1974	-7.8534	-11.6785	4.30395	0.995975	1.68738	1.10223	3.75648	-6.49165	1.7196	0.40625	-0.5826	-3.83867	36.9446	42.7204	56.3762	60.8961	70.2536	73.6342		68.095	6.9827	3.22498	6.62795	1.58895	2.67415	-0.8595	3.487	0.16235	5.33437	4.54705	0.30135	7.2038	14.4045	17.0916	18.0868	24.7379	31.0701	26.1675	54.3394	58.0105	63.6622	63.271	67.2772
69.596	-3.64082	4.9274	1.3043	1.79408	1.89962	3.3798	-7.3648	-11.3689	4.36875	1.00957	1.77658	1.40063	3.89688	-6.18085	2.1436	0.53705	-0.6226	-4.19648	36.718	42.4242	55.974	60.365	70.2586	73.0824		69.596	6.7515	3.01238	6.76275	1.71215	3.59495	-0.5123	3.0488	-0.10325	5.78217	4.21965	0.08615	6.8354	13.6336	16.3244	17.0504	24.0375	30.5311	25.8586	53.8514	56.9683	63.4544	63.4862	66.759
71.0896	-3.30322	4.7596	1.2353	1.50347	1.62942	2.323	-7.1206	-11.3683	4.62995	1.11777	1.82177	1.38942	3.47967	-6.11265	1.7688	0.57585	-0.6854	-4.83788	36.472	42.285	55.9845	60.3293	69.345	72.5663		71.0896	6.3011	3.37378	6.99095	1.94015	3.73615	0.1271	2.665	-0.07085	5.92438	4.10345	0.13875	7.0442	12.4636	15.175	16.5404	23.1485	30.7369	25.3834	53.4582	56.7581	62.955	63.1856	66.4822
72.5894	-3.20063	4.7182	0.9763	1.20008	1.51442	2.345	-6.7508	-10.906	5.16315	1.78858	2.46457	1.63882	3.91708	-6.07025	1.6186	0.41745	-1.1458	-5.02388	35.3978	42.002	56.0943	59.8717	69.0684	72.1967		72.5894	6.4987	3.41038	6.23775	2.12695	4.32755	0.2307	2.287	-0.34545	6.04458	4.20845	-0.13725	6.752	11.58	14.505	15.59	22.2365	30.6671	24.7401	53.1738	56.1901	62.2448	63.041	66.5812
74.101	-3.09503	4.6028	0.8407	0.815275	1.43722	2.2826	-6.3978	-11.0868	4.95295	2.28437	3.04718	1.69922	3.88828	-5.73365	1.5286	0.45805	-1.6018	-5.24667	34.3684	42.2742	56.0269	59.5318	69.2098	71.7134		74.101	6.4617	3.62597	6.18775	2.47195	4.27815	0.4281	2.2828	-0.20685	6.07798	4.10485	-0.13505	6.1996	10.9169	13.61	14.8484	21.6853	29.9849	24.3636	52.9768	55.5097	62.481	62.9168	66.3
75.6548	-2.67382	5.1016	0.1337	0.604475	1.53822	2.4448	-6.601	-11.4258	5.55875	2.95737	3.45237	1.36983	3.71128	-5.54865	1.3082	0.31225	-1.796	-5.30548	33.8908	41.6636	55.8402	59.0532	69.2202	71.3952		75.6548	6.1667	3.99697	6.49475	2.32195	4.73135	0.4615	2.1362	-0.24425	6.19637	3.78685	-0.23525	5.8068	10.1319	12.5864	14.3184	21.3705	29.3393	24.1273	52.3648	55.5769	62.4216	62.614	66.5014
77.0936	-2.98862	5.1186	0.3555	0.375675	2.24242	2.7234	-6.3746	-11.3628	5.58615	3.28138	3.60118	1.16223	3.72268	-5.62305	1.1188	0.44205	-1.5446	-5.34488	33.7524	40.84	55.8336	58.992	69.4	70.6813		77.0936	6.4105	3.99918	6.53035	1.84895	4.00775	0.0953	2.8352	-0.67205	5.84938	4.37485	-0.08525	5.3708	9.40685	11.9462	13.8998	20.2179	28.9597	23.6051	52.5724	55.7183	62.282	62.0938	66.3042
78.595	-3.06482	5.2066	0.7469	0.616275	2.81343	3.2024	-6.6636	-11.211	5.51815	3.53118	3.80877	1.34963	3.71608	-5.98505	0.7552	0.62805	-1.7474	-5.09047	33.6	40.9056	55.8927	58.734	69.2096	70.3024		78.595	6.4017	3.61837	6.59995	1.76655	4.36775	-0.1229	2.791	-0.78065	6.19797	4.66605	-0.12225	4.7864	9.08585	11.4692	13.2546	19.3125	27.4335	23.1206	51.8412	55.3639	62.3916	62.051	66.5852
80.0978	-2.73723	5.692	0.8975	0.811475	2.94663	3.479	-6.6174	-11.3428	5.51775	3.19597	3.45637	0.923425	3.83447	-6.25785	0.557	0.38025	-1.8432	-4.97987	33.5744	40.469	55.8154	58.6176	68.732	69.9673		80.0978	6.0609	4.01398	7.23995	1.58235	4.30695	0.2863	2.7238	-0.79605	6.15698	4.44085	0.03755	4.0034	8.76825	10.6126	13.1686	18.8209	27.0975	22.4113	51.8628	55.0809	62.1374	61.5448	65.865
81.5984	-2.76383	5.9306	0.8939	0.400675	2.77502	3.7504	-6.5204	-11.1443	5.52295	3.04677	3.17477	0.720425	3.62027	-7.03765	0.4244	0.16365	-1.8886	-4.73848	34.1378	39.3938	54.8591	58.4564	68.2344	69.807		81.5984	5.8315	4.26617	7.19655	1.30755	4.82075	-0.1509	2.6942	-0.77125	5.96997	4.60265	0.06955	3.933	8.27245	9.7432	12.4656	18.0609	26.7599	21.4663	50.9864	54.3727	61.5494	60.8864	65.407
83.1596	-3.24043	5.742	1.6389	0.052275	3.14863	3.4944	-6.148	-10.7148	4.89495	2.79917	2.98318	0.823025	3.51668	-7.26825	0.2718	-0.29535	-2.243	-4.50167	33.8622	38.8446	54.0784	57.9091	67.7186	69.5329		83.1596	5.6655	4.18778	7.13015	1.43395	4.80795	-0.1525	2.8222	-0.69325	5.88957	4.70805	-0.04425	3.592	7.86345	9.4704	12.2734	17.2811	26.2941	20.7916	50.5952	54.1027	61.0302	60.789	64.4148
84.6612	-2.83363	5.7518	2.5155	-0.011325	3.00743	3.2636	-6.613	-10.8349	4.73115	2.56778	2.77177	0.847825	3.28267	-7.28845	0.1156	0.07845	-2.4496	-4.40707	33.54	38.9944	53.7056	57.5876	66.783	69.043		84.6612	5.6427	4.66017	7.13735	2.15095	5.38595	0.2719	2.3232	-0.14565	5.93037	4.02945	0.04395	3.6408	7.28925	8.8708	11.9584	17.4589	25.5853	20.459	50.022	52.8107	60.1494	60.1376	64.0758
86.163	-2.79942	5.6114	2.4129	-0.409325	3.00743	3.454	-6.181	-10.7634	4.34315	2.57897	2.71758	0.640425	3.53868	-6.86465	0.3724	-0.05215	-2.542	-4.65988	32.9032	38.099	53.2052	57.1872	66.6458	68.9691		86.163	5.4377	4.81398	6.80455	2.38795	5.15895	0.1987	2.2562	-0.04625	5.74057	3.72005	0.04975	3.2846	6.95005	8.0408	11.6218	17.5683	25.7627	19.7203	49.8742	52.2315	59.6228	59.6824	63.2616
87.6644	-2.85423	5.6298	2.3741	-0.476325	2.90862	3.2074	-5.825	-10.7634	4.42995	2.28158	3.16277	1.09383	3.24848	-6.56025	0.3512	-0.03715	-2.4916	-5.07568	32.7226	37.4156	52.5902	56.8974	66.3596	68.6133		87.6644	5.4685	4.58617	6.66255	2.45295	5.24695	-0.1985	1.927	0.15635	5.52097	3.47585	0.18855	3.095	6.55465	7.5788	11.3066	17.0539	25.3507	20.0389	49.7882	52.1055	59.3964	59.2486	62.881
89.1658	-2.59163	5.4856	2.2553	-0.074125	2.96842	3.0354	-6.0282	-10.7485	4.62395	2.18677	3.79557	1.03062	3.84587	-6.03285	0.5142	-0.45775	-2.5456	-5.51668	31.5884	37.0334	53.0446	56.3473	65.6866	68.034		89.1658	5.9227	4.71758	6.53875	2.29355	5.38395	0.5365	1.6938	-0.24205	5.53317	3.11165	0.25375	2.656	6.53565	7.6314	11.3166	16.3541	24.5063	20.3754	49.341	51.9731	58.9192	59.7672	62.7182
90.6572	-2.12102	5.6576	2.3183	0.319675	3.03143	2.7288	-6.214	-10.8976	4.57655	2.42977	4.09098	1.18322	4.01708	-5.92085	0.6224	0.18365	-2.9156	-5.73768	30.8016	36.8438	53.2116	55.9958	65.4596	67.6155		90.6572	5.9501	4.70317	6.83795	2.29995	5.29255	0.8605	1.2472	-0.34225	5.37878	3.20745	0.34895	2.6796	5.89885	7.0662	10.4082	15.6667	24.4021	19.9504	49.2176	50.6855	58.7246	59.7628	62.9292
92.17	-2.61503	5.6408	1.8581	0.412275	3.03083	2.4708	-5.7222	-10.9962	4.72795	2.59558	4.62418	1.14623	4.34047	-6.19485	0.5498	-0.52455	-2.4432	-5.60787	30.316	36.2148	53.7702	55.4678	65.337	66.935		92.17	5.7111	4.18698	6.47595	1.83875	5.60415	0.4269	1.0854	-0.89625	4.84058	3.35805	0.13235	1.8502	5.29185	6.8134	9.9968	14.4647	24.3131	19.7442	48.8614	50.4893	58.8926	59.76	62.6342
93.7162	-2.40983	5.8888	1.8623	0.308475	2.73062	2.4394	-5.5936	-11.0413	5.03715	2.87657	4.43778	1.02283	4.40107	-6.58005	0.9842	-0.66815	-2.8674	-5.07048	30.2188	35.5636	53.6142	54.9718	64.8928	66.5165		93.7162	6.0435	4.34018	6.96555	1.91375	5.67875	0.6963	1.1204	-0.49025	4.66517	3.32245	0.08555	1.0678	5.25265	6.6096	9.2444	14.0533	23.8175	19.3013	48.823	50.4247	58.4046	59.4186	62.2038
95.172	-2.40762	5.658	1.8501	0.593675	2.92243	1.8608	-5.9672	-11.1812	4.93755	3.39778	4.56597	0.510225	4.69048	-7.00045	1.612	-0.59035	-3.015	-4.98527	29.6472	35.4894	53.6251	54.7891	65.0556	65.8423		95.172	6.4437	4.70838	7.13915	1.71475	6.08875	0.6985	1.5372	-0.60465	4.85538	3.50665	-0.17205	0.6444	5.02545	5.8232	8.4654	13.1749	23.1003	18.4541	48.1176	50.2425	57.864	59.089	61.6904
96.6732	-2.62003	5.6086	2.2627	0.648275	2.99702	1.8962	-5.8978	-11.0635	4.69955	3.62358	4.34157	0.350625	4.78648	-6.52685	1.6584	-0.13715	-3.2562	-4.36867	29.4462	35.42	53.8813	54.557	65.1952	65.5914		96.6732	6.2895	4.59157	7.80555	1.67495	5.88435	0.4661	2.0462	-0.28045	4.77637	3.35045	-0.18465	0.4302	4.78805	5.7134	8.4532	11.9829	22.3773	18.0563	48.3482	49.9845	57.4018	57.9634	61.2222
98.1648	-2.62222	5.6246	2.2061	0.811875	2.31663	2.4914	-5.9148	-11.1695	4.90415	3.63298	4.11357	0.083225	4.41608	-6.65625	1.7444	-0.69015	-2.46	-4.58127	29.1778	35.1318	53.24	54.3289	64.942	65.5667		98.1648	6.4411	4.69498	8.02955	1.80015	6.24395	0.2579	2.4324	-0.50705	4.44477	2.87405	-0.20805	0.2564	5.22145	5.653	8.4896	11.4501	21.3835	18.1715	47.9562	50.4585	56.4622	57.0602	60.804
99.6664	-1.83262	5.9494	2.2441	0.410875	2.64423	2.7414	-6.1862	-10.9146	4.47615	3.62957	3.79438	0.272625	4.41887	-6.43145	1.598	-0.42255	-3.1288	-5.29207	28.7332	35.1528	52.7537	53.7411	64.9302	65.1763		99.6664	6.5287	5.04397	8.25015	1.76895	6.72055	0.0395	2.4958	0.00995	4.40658	2.98885	-0.01685	-0.0764	5.61365	5.3994	8.2394	10.7759	20.8101	17.9435	47.6154	50.0007	56.6374	56.3502	60.3638
101.245	-1.68003	5.9164	2.4059	0.984075	2.71943	2.5002	-6.5556	-11.092	4.36695	3.68058	4.26497	-0.024575	4.66688	-6.79705	1.0056	-0.52675	-2.5122	-5.38347	28.1252	35.782	52.6855	53.1589	64.052	64.7822		101.245	6.7181	5.04237	8.15075	1.84475	7.18055	-0.3421	2.7684	-0.62825	4.46817	3.00005	-0.01685	0.163	5.56125	5.184	8.4588	9.5967	20.3157	18.4435	47.0582	49.8043	56.3526	55.9636	60.2778
102.729	-2.07023	6.046	2.2433	0.744075	2.34183	2.939	-6.3852	-10.9049	4.16855	3.52058	4.08477	0.123225	4.44327	-6.27345	0.6166	-0.55815	-2.247	-5.63068	28.0144	35.433	52.5806	52.5962	63.5174	64.3628		102.729	6.5885	4.85557	8.37235	1.78235	6.99155	-0.2081	2.9242	-0.74885	3.90557	3.06345	0.15275	-0.026	5.11985	5.4156	8.6504	9.2995	20.0129	18.6249	46.9432	48.9515	56.3488	54.7218	59.9766
104.221	-1.93663	6.3192	2.0155	0.981475	2.51322	3.2558	-6.171	-11.0264	4.13555	3.72858	4.12277	0.275625	4.33727	-6.56105	0.8654	-0.70875	-2.0198	-6.04847	27.5446	34.798	52.0729	52.5911	62.9074	64.0289		104.221	6.4097	4.82718	8.61395	1.93575	7.15435	-0.3707	3.02	-1.24765	3.78417	3.45705	0.04475	-0.5784	5.29085	4.8992	8.2334	9.6963	19.6611	18.1742	45.8336	48.8683	56.4296	54.3172	59.5914
105.722	-2.03362	6.1188	2.2403	0.685275	2.92422	3.512	-6.3766	-10.7568	4.48555	3.61698	4.19177	0.886625	5.04307	-6.80165	0.7296	-0.68955	-2.4472	-5.65548	26.9472	34.37	52.2199	52.1977	62.1386	63.1243		105.722	6.6381	4.47278	8.52255	1.71115	7.43615	-0.2723	2.7434	-0.77705	3.89597	3.73985	0.12495	-1.3796	5.50485	4.7006	8.7976	9.5869	19.8459	17.4281	45.6742	48.7005	56.2984	53.3612	58.8876
107.224	-2.11282	6.065	2.2969	1.20907	2.55762	3.5878	-6.0628	-10.8857	5.20035	4.03817	3.91597	0.359025	4.93527	-6.52325	0.8478	-0.81075	-1.8574	-5.45908	26.8302	33.7512	51.2159	52.23	62.0534	63.3064		107.224	7.0011	4.40578	8.63415	2.05815	7.26495	0.3627	2.5688	-0.88865	3.91178	3.55745	0.05155	-1.1878	5.55725	4.8472	8.743	9.4691	19.3675	16.9461	45.5342	48.4019	54.9972	53.3636	58.311
108.725	-2.21703	6.0184	2.6803	0.699875	2.52643	3.4266	-5.6432	-10.6258	5.33375	3.74757	3.73678	0.719225	4.75668	-5.92805	1.234	-0.61515	-1.9248	-6.07287	26.7174	33.026	50.6895	52.0226	62.0714	62.9796		108.725	7.0231	4.06217	8.69935	1.98275	7.29775	0.5701	2.3488	-0.98645	3.46137	3.66985	-0.01985	-1.3064	5.70585	4.6466	9.0674	9.4131	18.6853	16.6033	45.5592	47.4543	55.4942	52.3344	57.4204
110.237	-1.69942	6.0058	2.4277	1.06028	2.86143	3.6004	-5.4418	-10.3797	5.57015	3.60177	3.41518	0.790625	5.09028	-5.67525	1.3438	-0.52155	-2.0644	-5.86808	26.6176	32.7908	50.447	51.7858	61.5202	63.6763		110.237	6.8575	3.60297	7.84715	2.20975	7.55535	0.8609	2.4088	-0.75845	3.78118	3.27685	0.02495	-1.0146	6.29925	4.7188	9.1274	9.0983	17.9357	16.1956	45.202	47.2067	54.7512	52.8014	57.313
111.768	-1.51303	5.9536	2.4399	1.00428	3.12423	2.7978	-5.6968	-10.3564	5.60875	3.60977	3.30498	0.711025	5.18947	-5.53965	1.2446	-0.57935	-2.2826	-5.60708	27.0736	32.862	49.6769	51.1302	62.1132	62.986		111.768	7.3373	3.81338	7.61935	2.20695	8.09695	1.3101	2.2056	-0.26085	3.81117	2.57385	0.17155	-0.9108	5.94565	4.7828	9.289	8.6657	18.0655	16.255	45.2956	46.5053	54.2304	52.7046	56.8958
113.23	-1.79662	6.345	2.2441	1.13688	2.95602	2.1276	-5.1188	-10.2018	5.12975	3.70277	3.16458	-0.043575	5.10508	-5.44105	1.4056	-0.16175	-2.378	-6.08767	26.9972	32.7052	49.2349	50.8128	62.3286	63.2174		113.23	7.2897	4.00697	7.55715	2.30875	8.19215	1.4349	2.3826	-0.63445	4.20177	2.44725	0.02675	-0.364	6.01365	4.7104	9.2806	8.5829	17.4779	16.4799	44.7792	45.9119	53.4948	52.5752	56.6496
114.732	-1.88122	6.118	2.3069	0.990075	3.48143	2.378	-5.145	-9.76735	4.90895	3.19738	4.04878	0.259025	5.48768	-5.50485	1.505	0.16045	-2.4828	-6.10107	26.0284	32.2006	49.0414	50.7253	61.7232	63.0269		114.732	7.4097	3.69477	7.39015	2.67495	8.45495	1.2999	2.7182	-0.65465	4.70057	2.72925	0.09335	-0.3042	6.10285	4.6512	10.0402	8.5327	16.8475	16.3045	44.2918	45.9189	53.5966	51.5758	55.798
[truncated: 1 more columns]

## Sheet: Fig 5
IL6 (Fig 5A)	pg/ml		IL8 (Fig 5B)	pg/ml
GzmA	GzmK		GzmA	GzmK
-0.00135	0.05015		-0.3465	5.795
0.001073	0.0578		0.39345	4.0705
0.00124	0.03734		0.4751	2.358
Inhibitors (Fig 5C)
base	0.084		0.098				0.043
GzmK	0.334	0.25	0.543	0.445			0.239	0.196
GzmK-AI	0.134	0.05	0.211	0.113			0.071	0.028
% release		20		25.3933				14.2857
baseline			0.098						0.315
GzmK			0.543	0.445					0.809	0.494
vorapaxar			0.123						0.291
GzmK + vorapaxar			0.526	0.403					0.804	0.513
% release				90.5618						103.846
baseline					0.073		0.043
GzmK					0.525	0.452	0.239	0.196
GB88					0.19		0.067
GzmK + GB88					0.345	0.155	0.089	0.022
% release						34.292		11.2245
baseline	0.084		0.098		0.073
GzmK	0.334	0.25	0.543	0.445	0.525	0.452
PD184352	0.04		0.042		0.037
GzmK + PD184352	0.092	0.052	0.134	0.092	0.088	0.051
% release		20.8		20.6742		11.2832
baseline					0.073				0.315
peptide					0.213	0.14			0.877	0.562
GB88					0.19				0.411
peptide + GB88					0.177	-0.013			0.401	-0.01
% release						-9.28571				-1.77936
baseline	0.084				0.073
peptide	0.136	0.052			0.213	0.14
PD184352	0.04				0.037
peptide + PD184352	0.046	0.006			0.06	0.023
% release		11.5385				16.4286
